# Supplementary material for: Effect of Hardener Type on the Photochemical and Antifungal Performance of Epoxy and Oligophosphonate S–IPNs
Source: Polymers (Basel). 2022 Sep 9;14(18):3784. doi: 10.3390/polym14183784 (PMC9506056; doi:10.3390/polym14183784)
Supplement: Supplementary file 1 [file polymers-14-03784-s001.zip]

Archive with 1 entries (1 files):
- polymers-1895639-supplementary.pdf
